# Supplementary material for: Knowledge and Perceptions about COVID-19 among Health Care Workers: Evidence from COVID-19 Hospitals during the Second Pandemic Wave
Source: Trop Med Infect Dis. 2021 Jul 19;6(3):136. doi: 10.3390/tropicalmed6030136 (PMC8293362; doi:10.3390/tropicalmed6030136)
Supplement: Supplementary file 1 [file tropicalmed-06-00136-s001.zip]

Archive with 2 entries (2 files):
- Supplementary document - Questionnaire.pdf
- Supplementary Table S1.pdf
